# Supplementary material for: Value‐Based Neuromonitoring in Thyroidectomy: A Comprehensive Cost–Utility Analysis
Source: Laryngoscope. 2026 Mar 31;136(7):3271–83. doi: 10.1002/lary.70536 (PMC13253177; doi:10.1002/lary.70536)
Supplement: Supplementary file 3 — Data S2: Spreadsheet providing an overview of costs. [file LARY-136-3271-s001.xlsx]

## Sheet: Unit Costs - Resource Items
Resource Category	Cost Component	Data Source	Unit	Amount (EUR)	Notes
Personnel	Surgeon time (high-volume ≥100 cases/year)	Hospital payroll	Hour	EUR 120-180	Direct salary + benefits
Personnel	Surgeon time (low-volume <100 cases/year)	Hospital payroll	Hour	EUR 120-180	Direct salary + benefits
Personnel	Anesthesia team	Hospital payroll	Case	EUR 300-450	Anesthesia + recovery
Personnel	Nursing staff (OR)	Hospital payroll	Hour	EUR 60-100	Scrub nurse + circulating nurse
Personnel	Nursing staff (ward/recovery)	Hospital payroll	Hour	EUR 50-80	Post-operative care
Operating Theatre	OR time - standard thyroidectomy	Hospital cost-accounting	Hour	EUR 400-600	Overhead allocation
Operating Theatre	OR time - robotic-assisted approach	Hospital cost-accounting	Hour	EUR 1,200-1,800	Higher overhead for robot
Operating Theatre	Recovery room utilization	Hospital cost-accounting	Hour	EUR 200-300	Post-operative monitoring
Monitoring Equipment	IONM system (Intraoperative Neuromonitoring)	Equipment supplier/lease	Case	EUR 350-550	Reusable system amortization; €100k capital cost
Monitoring Equipment	CIONM system (Continuous IONM)	Equipment supplier/lease	Case	EUR 700-1,100	Advanced monitoring amortization; €200k capital cost
Monitoring Equipment	Integrated EMG endotracheal tube	Medical device supplier	Unit	EUR 350-500	Single-use disposable
Monitoring Equipment	Stitched/surface electrodes	Medical device supplier	Unit	EUR 15-35	Single-use electrodes
Monitoring Equipment	EMG monitoring software license	Software vendor	Case	EUR 50-150	Per-case license or subscription
Surgical Supplies	Thyroid instruments set	Hospital procurement	Case	EUR 80-150	Standard reusable set amortization
Surgical Supplies	Hemostasis devices (vessel sealer, clips)	Medical device supplier	Unit	EUR 250-400	Disposable per case
Surgical Supplies	Sutures and closure materials	Medical device supplier	Case	EUR 100-180	Standard + reinforced sutures
Surgical Supplies	Drapes, sponges, sharps containers	Hospital procurement	Case	EUR 50-80	Standard surgical pack
Implants/Devices	Robotic system (Da Vinci) amortization	Equipment lease/purchase	Case	EUR 1,500-2,000	Capital cost €100-150k, 5-yr amortization
Implants/Devices	BABA approach equipment (if applicable)	Equipment supplier	Case	EUR 400-600	Specialized instrumentation
Diagnostics	Pre-operative imaging (ultrasound)	Radiology department	Study	EUR 50-120	Hospital cost
Diagnostics	Pre-operative imaging (CT/MRI if needed)	Radiology department	Study	EUR 200-400	Additional imaging cost
Diagnostics	Intra-operative imaging/visualization	Equipment cost	Case	EUR 100-200	Laryngoscopy equipment
Pathology	Frozen section analysis	Pathology department	Sample	EUR 80-150	Per specimen
Pathology	Permanent section histology	Pathology department	Sample	EUR 100-200	Per specimen
Medications	Anesthetic agents	Pharmacy	Case	EUR 80-150	Induction + maintenance
Medications	Muscle relaxants	Pharmacy	Case	EUR 40-80	Intubation + maintenance
Medications	Antibiotics (prophylactic)	Pharmacy	Case	EUR 20-50	Pre-operative single dose
Medications	Analgesics (post-operative)	Pharmacy	Case	EUR 30-70	Pain management
Medications	Anti-nausea medications	Pharmacy	Case	EUR 20-40	PONV prophylaxis
Hospitalization	OR facility fee	Hospital administration	Case	EUR 600-900	Fixed overhead allocation
Hospitalization	Ward bed - day surgery	Hospital administration	Day	EUR 400-600	If applicable
Hospitalization	Ward bed - overnight admission	Hospital administration	Night	EUR 500-800	Standard thyroidectomy
Hospitalization	ICU admission (if complications)	Hospital administration	Day	EUR 1,000-1,500	Intensive care unit
Transportation	Patient transport to OR	Hospital logistics	Case	EUR 30-50	If applicable
Transportation	Specimen transport to pathology	Hospital logistics	Case	EUR 15-25	Internal logistics

## Sheet: RLN Injury - Indirect Costs
Cost Category	Direct/Indirect	Description	Unit	Amount (EUR)	Data Source	Duration/Frequency
Rehabilitation	Indirect	Speech therapy (voice rehabilitation)	Session	EUR 50-100	Literature + local providers	Ongoing as needed
Rehabilitation	Indirect	Speech pathology assessment	Hour	EUR 80-150	Hospital + private sector	Initial + periodic
Rehabilitation	Indirect	Physical therapy (swallowing dysfunction)	Session	EUR 60-120	Literature + local providers	Initial intensive phase
Rehabilitation	Indirect	Laryngeal retraining therapy	Session	EUR 100-150	Specialized phoniatric center	Multiple sessions
Medicolegal	Indirect	Legal consultation (patient)	Hour	EUR 150-300	Legal fee databases	If litigation occurs
Medicolegal	Indirect	Expert testimony/medical review	Hour	EUR 200-400	Medicolegal services	If litigation occurs
Medicolegal	Indirect	Malpractice settlement/judgment	Case	EUR 25,000-35,000	Insurance claim data (Italy avg)	Contingent on litigation; [source:15]
Medicolegal	Indirect	Increased malpractice insurance premiums	Annual	EUR 2,000-5,000	Insurance provider	Surgeon-level cost increase
Lost Productivity	Indirect	Time off work (patient recovery period)	Day	EUR 80-150	Labor statistics	Acute post-operative period; ~10-14 days
Lost Productivity	Indirect	Reduced work capacity/disability	Month	EUR 600-1,200	Social security data	Chronic dysphonia; 3-6 months average
Lost Productivity	Indirect	Voice-related job loss (high-demand occupations)	Annual loss	EUR 15,000-50,000+	Labor economics literature	Singers, teachers, voice professionals
Long-term Specialist Care	Indirect	ENT follow-up consultation (chronic RLN palsy)	Visit	EUR 100-180	Hospital outpatient tariff	Annual minimum
Long-term Specialist Care	Indirect	Laryngologist assessment (vocal cord function)	Visit	EUR 120-200	Hospital outpatient tariff	As needed; 2-4 visits/year
Long-term Specialist Care	Indirect	Vocal cord injection/augmentation	Procedure	EUR 2,000-3,500	Surgical procedure cost	If indicated; 1-2 times
Long-term Specialist Care	Indirect	Laryngeal framework surgery (thyroplasty)	Procedure	EUR 3,500-5,500	Surgical procedure cost	If severe persistent dysfunction
Long-term Specialist Care	Indirect	Tracheostomy (severe bilateral RLN injury)	Procedure + maintenance	EUR 4,000-8,000	Surgical + device cost (rare complication)	If bilateral injury
Quality of Life	Indirect	Psychological counseling/mental health support	Session	EUR 60-120	Mental health provider tariff	If voice-related distress
Quality of Life	Indirect	Social support services	Month	EUR 100-300	Social services tariff	If functional disability
Medications	Indirect	Anti-reflux medications (long-term)	Month	EUR 30-60	Pharmacy cost	For aspiration risk
Medications	Indirect	Anti-anxiety medications (psychological impact)	Month	EUR 40-80	Pharmacy cost	If indicated

## Sheet: Surgical Volume & Device Amorti
Variable	High-Volume Scenario	Low-Volume Scenario	Definition/Criteria	Impact on Cost/Case
Annual thyroidectomies (surgeon level)	≥100 cases/year	<100 cases/year	A priori threshold per literature [source:22]
Annual thyroidectomies (hospital level)	≥300 cases/year (estimated)	<300 cases/year (estimated)	Institutional surgical volume; Italy avg ~40k/yr [source:15]
IONM/CIONM equipment capital cost			Amortized cost per case	High-volume: lower per-case
Equipment amortization years	5-7 years (standard)	5-7 years (standard)	Expected device lifespan	Same timeframe
Total equipment cost (IONM system)		EUR 100,000-150,000	One-time capital investment
Equipment cost per case (IONM)	EUR 200-400 (high-volume)	EUR 600-1,200 (low-volume)	Capital ÷ annual cases	5-year amortization; variable volume
Total equipment cost (CIONM system)		EUR 200,000-300,000	Advanced monitoring system
Equipment cost per case (CIONM)	EUR 600-900 (high-volume)	EUR 1,500-3,000 (low-volume)	Capital ÷ annual cases	Higher tech, longer amortization
Surgical staff efficiency	High	Lower	Cases per OR day	High-volume: 2-3 cases/day
OR utilization rate	75-85%	50-65%	Productive OR time	High-volume: better overhead allocation
Overhead cost per case	EUR 400-600	EUR 900-1,200	Fixed costs distributed	Low-volume: EUR 500-1000 more
Surgeon learning curve	Optimized	Suboptimal	Technical efficiency + safety	High-volume: fewer complications
Complication rate (RLN injury %)	0.5-1.5%	2.0-5.0%	Literature-based estimates [source:8,15]	Low-volume: higher indirect costs
Conversion to open (robotic)	2-5%	8-15%	If applicable	Low-volume: higher costs
Operating time (minutes)	45-60 min	60-90 min	Surgeon experience factor	High-volume: shorter duration

## Sheet: Monitoring Modality - Cost Stra
Monitoring Modality	Equipment Cost	Electrode Type	Per-Case Supplies	Training/Setup	Total Cost/Case (EUR)	Complication Detection Rate
Visual identification alone	None	N/A	None	Minimal (standard practice)	EUR 0-100	Lower (~50-60%) [source:7]
Laryngeal palpation	None	N/A	None	Minimal (standard technique)	EUR 0-100	Moderate (~65-75%)
IONM standard	EUR 100,000	Stitched/surface electrodes (€15-35)	EUR 150-250	EUR 2,000-3,000 annual	EUR 500-700	High (~85-90%) [source:3,5,23,24]
IONM integrated EMG tube	EUR 100,000	Integrated EMG endotracheal tube (€350-500)	EUR 300-500	EUR 2,000-3,000 annual	EUR 650-950	High (~90-95%)
CIONM standard	EUR 200,000	Stitched/surface electrodes (€15-35)	EUR 150-250	EUR 3,000-5,000 annual	EUR 900-1,300	Very high (~95-98%)
CIONM with EMG tube	EUR 200,000	Integrated EMG endotracheal tube (€350-500)	EUR 300-500	EUR 3,000-5,000 annual	EUR 1,100-1,600	Very high (~98-99%)
Trend monitoring (automated)	EUR 120,000	Integrated EMG tube (€350-500)	EUR 300-500	EUR 2,500-4,000 annual	EUR 700-1,000	High (~92-96%)
Visual + palpation + IONM (combined)	EUR 100,000	Integrated EMG tube (€350-500)	EUR 300-500	EUR 2,000-3,000 annual	EUR 700-1,000	Very high (~95-99%)

## Sheet: Recording Format - Cost Compari
Recording Format Type	Device Category	Unit Cost (EUR)	Reusable/Disposable	Setup Time (min)	Signal Quality	Cost per 100 Cases (EUR)
Stitched electrodes	Surface electrode	EUR 15-25	Disposable	3-5 min	Moderate	EUR 1,500-2,500
Surface electrodes (adhesive)	Surface electrode	EUR 10-20	Disposable	2-3 min	Good	EUR 1,000-2,000
Subcutaneous needle electrodes	Needle electrode	EUR 20-35	Disposable	5-8 min	Excellent	EUR 2,000-3,500
Integrated EMG endotracheal tube	Specialized intubation tube	EUR 350-500	Disposable	1-2 min	Excellent + automated	EUR 35,000-50,000 (most convenient)
Reusable EMG electrodes (surface)	Electrode set	EUR 200-400 (capital)	Reusable (50+ uses)	2-3 min per use	Good	EUR 100-200 amortized; cost-effective for high-volume
Clip-on electrodes (laryngeal branch)	Specialized clip	EUR 50-80	Disposable	3-4 min	Excellent (direct nerve)	EUR 5,000-8,000
Monopolar needle + reference electrode	Needle electrode set	EUR 30-50	Disposable	4-6 min	Excellent	EUR 3,000-5,000
Hydrogel electrodes	Adhesive electrode	EUR 12-22	Disposable	2-3 min	Good	EUR 1,200-2,200
EMG amplifier interface cost (per case)	Signal processing equipment		Amortized			EUR 50-150/case (included in software license)

## Sheet: Summary - Cost Driver Sensitivi
Cost Driver Element	Low Estimate	Mid Estimate	High Estimate	Key Variables Affecting Cost	References
Direct surgical costs (base thyroidectomy)	EUR 1,800	EUR 2,800	EUR 4,200	Italy micro-costing study: €4,956 total thyroidectomy [source:10]	[3], [5], [22], [23]
IONM equipment cost per case	EUR 300	EUR 550	EUR 1,000	Device amortization €100k, volume 50-300 cases/yr	[3], [5], [23], [24]
CIONM equipment cost per case	EUR 600	EUR 1,000	EUR 1,800	Advanced technology €200k, longer amortization	[3], [5]
RLN injury indirect costs (per injury event)	EUR 8,000	EUR 20,000	EUR 75,000+	Italy: avg settlement €32,735; rehabilitation €2-8k; lost productivity €5-50k+ [source:15]	[8], [15], [22]
High-volume surgeon cost advantage	EUR 300-500 saved/case	EUR 500-800 saved	EUR 1,000-1,500+ saved	Lower complications, better OR efficiency [source:9]	[22], [9]
Low-volume surgeon overhead penalty	EUR 500-800 added	EUR 800-1,200 added	EUR 1,500-2,200 added	OR underutilization (50-65% vs 75-85%), setup inefficiency	[22], [9]
Integrated EMG tube surcharge (vs surface)	EUR 200	EUR 300	EUR 500	Equipment cost €350-500 vs €15-35; single-use	[3], [5], [12]
Robotic-assisted thyroidectomy overhead	EUR 1,200	EUR 1,800	EUR 2,500	Robot cost €1,500-2,000/case (€100-150k capital); instruments €2,200 per use [source:9,14,18]	[9], [14], [18]
Standard vs Robotic thyroidectomy	ST: EUR 2,668	RT: EUR 5,795	RT: 217% cost increase [source:9,18]	Studies from US centers; 5-year amortization assumed	[9], [18]
Complication management (RLN injury)	EUR 10,000	EUR 25,000	EUR 100,000+	Severity, litigation (avg €32,735), long-term care needs [source:15]	[15], [22]

## Sheet: Data Sources & References
Data Source Type	Specific Source	Application in Analysis	Frequency of Update
Hospital cost-accounting systems	Auxologico IRCCS internal database	Personnel costs, OR overhead, bed allocation	Annual
Regional reimbursement schedules	Lombardy DRG/tariff schedules (2024-2025)	Procedure reimbursement, outpatient visit costs	Annual
Standardised price lists	Medical device suppliers (Storz, Medtronic, Stryker, B. Braun catalogs)	Equipment, sutures, monitoring devices (2024 pricing)	Semi-annual
Literature - RLN injury costs	JAMA Otolaryngology [source:7]; IJERPH [source:8,16]; Lancet [source:15]; PubMed systematic reviews	Complication rates, rehabilitation costs, medicolegal settlements (Italy €32,735 avg)	As updated
European cost-effectiveness studies	Kim et al (2019); Vasileiadis et al (2019); Tae et al (2019) [source:8,16]	IONM effectiveness thresholds, cost-effectiveness ratios (€46,427 per QALY)	Annual reviews
Robotic thyroidectomy costs	JAMA Surgery 2012 [source:9,18]; International Series 2017 [source:14]	Da Vinci system amortization: €1,500-2,000/case; total cost €5,795 vs €2,668 (ST)	Updated annually
Local Italian data	Auxologico pharmacy, HR, radiology; Filetti et al micro-costing (€4,956 total thyroidectomy) [source:10]	Drug costs, staffing rates, imaging tariffs, actual procedure costs	Annual
Equipment supplier documentation	IONM/CIONM manufacturers (Medtronic, Inomed, Nerve Alert); Da Vinci Systems	Equipment specifications, capital costs €100-300k, amortization schedules	On request; 2024 updated pricing
Italian medicolegal data	Gambardella et al; Padovano et al hospital litigation records [source:15]	RLN injury settlement avg €32,735; litigation frequency; insurance impacts	Every 2 years
Social security & labor statistics	ISTAT (Istituto Nazionale di Statistica); Italian Ministry of Health; OECD data	Disability benefits, lost productivity valuations (€80-150/day), long-term disability costs	Annual
Insurance company data	Italian malpractice liability providers; risk management databases	Claim frequency thyroid surgery ~1-2% RLN injury; settlement costs; premium increases	Annually reviewed
